# Supplementary material for: Prebiotic Soup Components Trapped in Montmorillonite Nanoclay Form New Molecules: Car-Parrinello Ab Initio Simulations
Source: Life (Basel). 2019 Jun 4;9(2):46. doi: 10.3390/life9020046 (PMC6617125; doi:10.3390/life9020046)
Supplement: Supplementary file 1 [file life-09-00046-s001.zip]

Archive with 1 entries (1 files):
- MMT_LIFE_WNowak_SuplementaryMaterials.docx
